# Supplementary material for: Development of a Single-Chain Variable Fragment of CR3022 for a Plasmonic-Based Biosensor Targeting the SARS-CoV-2 Spike Protein
Source: Biosensors (Basel). 2022 Dec 6;12(12):1133. doi: 10.3390/bios12121133 (PMC9776105; doi:10.3390/bios12121133)
Supplement: Supplementary file 1 [file biosensors-12-01133-s001.zip]

Archive with 1 entries (1 files):
- biosensors-1990100-supplementary.pdf
